# Supplementary material for: Effects of meal composition and meal timing on the expression of genes involved in hepatic drug metabolism in rats
Source: PLoS One. 2017 Oct 2;12(10):e0185520. doi: 10.1371/journal.pone.0185520 (PMC5624615; doi:10.1371/journal.pone.0185520)
Supplement: S1 Data — (XLS) [file pone.0185520.s001.xls]

## Sheet: raw data 6M experiment
rat nr	Treatment	ZT	Alas1	POR	PXR	CAR	Cyp1a2	Cyp2b2	Cyp3a2	Cyp2c6	Cyp2d2	Tbp	HPRT	cyclophilin
12	6M	20	5.92499e-07	3.01996e-08	5.21634e-08	3.46582e-08	5.02601e-08	6.40529e-08	3.90824e-06	6.10511e-06	3.81541e-06	6.52885e-09	1.45258e-07	1.52362e-06
4	AL	5	1.52936e-07	8.44591e-09	2.56121e-08	9.84879e-09	1.09395e-08	7.91319e-09	1.08416e-06	2.48807e-06	1.8694e-06	2.98826e-09	4.73242e-08	1.09424e-06
3	AL	17	2.34412e-07	1.7448e-08	1.92337e-08	1.09498e-08	1.71058e-08	3.87709e-08	1.34411e-06	2.11061e-06	1.82224e-06	3.50461e-09	5.38625e-08	7.74872e-07			sample excluded from analysis because the PCR efficiency deviated more than 5% of the mean efficiency, or because sample did not reach a plateau.
8	6M	2	1.26917e-07	8.81723e-09	2.86762e-08	3.40001e-08	1.40721e-08	3.92734e-08	2.03162e-06	3.20733e-06	1.79474e-06	4.33141e-09	7.56296e-08	1.03129e-06
1	AL	11	9.87423e-07	6.30181e-08	6.90605e-08	4.33205e-08	3.13626e-08	3.05364e-08	2.65564e-06	3.80895e-06	2.8122e-06	6.83016e-09	9.22795e-08	1.21191e-06
4	6M	2	1.20067e-07	1.70424e-08	2.99818e-08	2.13754e-08	1.26038e-08	2.46213e-08	1.10782e-06	1.93053e-06	1.34432e-06	3.81188e-09	5.47212e-08	7.04241e-07
5	AL	2	1.45492e-07	7.80467e-09	2.40246e-08	1.624e-08	1.76115e-08	6.40261e-09	1.39394e-06	1.74475e-06	3.15459e-06	3.83655e-09	4.72781e-08	9.61963e-07
13	AL	5	1.09469e-07	8.1294e-09	1.85526e-08	1.77049e-08	6.79931e-09	7.72023e-09	1.30117e-06	2.53868e-06	1.14734e-06	1.48614e-09	4.52266e-08	1.0153e-06
14	6M	23	1.85233e-07	2.04389e-08	3.65019e-08	2.31904e-08	1.82908e-08	2.56567e-08	3.06039e-06	4.51796e-06	1.81301e-06	6.60784e-09	1.19002e-07	1.30624e-06
18	6M	20	7.79308e-08	4.59789e-09	1.84154e-08	1.33251e-08	6.95106e-09	7.54342e-09	9.79773e-07	xx1,72888183777783E-06	5.76101e-07	1.70707e-09	NA	7.1915e-07
1	AL	8	2.20268e-07	1.13972e-08	5.41249e-08	4.72916e-08	4.51724e-08	3.69674e-08	2.95815e-06	3.92104e-06	4.44465e-06	7.40976e-09	6.51084e-08	1.55265e-06
15	AL	14	5.29637e-07	1.06641e-07	9.517e-08	3.93033e-08	3.03288e-08	1.51146e-08	2.89114e-06	4.31972e-06	2.91129e-06	1.07692e-08	1.41097e-07	1.82953e-06
4	6M	8	3.81929e-07	2.63333e-08	5.83676e-08	3.69959e-08	2.93617e-08	2.4747e-08	2.10059e-06	4.03871e-06	3.33945e-06	9.76526e-09	6.4953e-08	1.37343e-06
2	AL	5	2.55375e-07	9.98918e-09	2.82559e-08	3.45362e-08	2.2657e-08	xx3,39266235689117E-08	3.31956e-06	4.02305e-06	2.53984e-06	5.13341e-09	7.27609e-08	1.13714e-06
16	6M	23	2.20423e-07	1.69095e-08	7.76942e-08	5.15177e-08	3.34514e-08	4.88892e-08	3.53122e-06	3.85751e-06	2.92786e-06	5.75504e-09	7.72218e-08	1.30616e-06
1	AL	2	1.4302e-07	1.7286e-08	3.59688e-08	2.15475e-08	2.12437e-08	1.56414e-08	1.6238e-06	2.31815e-06	2.06017e-06	4.51323e-09	5.43443e-08	1.11254e-06
9	AL	2	2.61163e-07	2.3832e-08	6.16664e-08	4.89916e-08	3.33941e-08	9.20844e-09	1.75238e-06	3.98971e-06	3.15521e-06	9.49479e-09	1.18635e-07	2.50076e-06
14	6M	5	2.15884e-07	1.2332e-08	4.20349e-08	9.83617e-09	1.03987e-08	6.84789e-09	1.50178e-06	3.66576e-06	1.81787e-06	6.63234e-09	9.16785e-08	1.45801e-06
10	6M	17	4.09334e-07	4.32817e-08	5.50585e-08	1.55825e-08	2.44379e-08	1.70882e-08	2.0546e-06	2.91945e-06	1.97268e-06	3.72386e-09	6.79845e-08	1.11251e-06
19	AL	14	4.14003e-07	4.69364e-08	7.39613e-08	2.43133e-08	1.88956e-08	1.05633e-08	1.92659e-06	2.23604e-06	1.96751e-06	6.5089e-09	7.07743e-08	1.60716e-06
8	6M	8	4.21505e-07	5.02563e-08	6.83179e-08	2.48492e-08	3.31707e-08	3.89847e-08	1.63864e-06	xx0,0000037135027481514	3.25197e-06	7.08833e-09	9.99692e-08	1.98557e-06
16	6M	20	3.75228e-07	3.17454e-08	8.01977e-08	5.80567e-08	9.50719e-08	8.22864e-08	3.42442e-06	5.09766e-06	4.53602e-06	1.00462e-08	1.21589e-07	1.46948e-06
13	AL	23	3.0944e-07	1.93815e-08	5.54164e-08	9.13397e-09	5.7744e-08	9.46995e-09	2.94677e-06	2.60468e-06	2.20931e-06	4.61725e-09	6.90152e-08	1.24754e-06
18	6M	23	4.90285e-07	5.44439e-08	9.73686e-08	4.36354e-08	6.27921e-08	9.03368e-08	1.26079e-06	4.06276e-06	4.70789e-06	8.55537e-09	1.11168e-07	1.68696e-06
8	6M	17	8.73354e-07	8.94429e-08	1.726e-07	1.24811e-07	5.33296e-08	1.02128e-07	4.66475e-06	1.06281e-05	6.57653e-06	1.23891e-08	1.60419e-07	1.98885e-06
9	AL	8	5.73555e-07	5.35417e-08	1.13816e-07	9.51061e-08	4.89215e-08	2.16769e-08	5.72718e-06	8.36798e-06	5.50596e-06	1.72568e-08	1.14916e-07	2.26166e-06
8	AL	5	7.40854e-07	3.05064e-08	1.05137e-07	1.53607e-07	8.52346e-08	6.76823e-08	6.39227e-06	1.11e-05	6.74542e-06	1.29957e-08	1.16993e-07	2.04363e-06
7	6M	5	7.70614e-07	6.83371e-08	1.3756e-07	1.12904e-07	8.0665e-08	4.20142e-08	3.64396e-06	9.56732e-06	6.42338e-06	1.40487e-08	1.21245e-07	2.59122e-06
6	6M	8	1.01216e-06	8.50283e-08	2.07684e-07	1.95005e-07	9.45375e-08	6.24724e-08	5.53289e-06	1.38668e-05	8.28098e-06	1.93704e-08	1.77827e-07	3.55502e-06
8	6M	11	1.38939e-06	1.33938e-07	1.85682e-07	1.95242e-07	9.07777e-08	9.63037e-08	6.70456e-06	1.12513e-05	7.82103e-06	1.63202e-08	1.6523e-07	2.07261e-06
3	AL	11	1.00908e-06	9.14335e-08	1.39844e-07	1.03864e-07	9.59983e-08	8.94315e-08	4.24287e-06	1.01434e-05	5.60329e-06	1.8083e-08	1.88417e-07	3.94788e-06
10	6M	8	6.0814e-07	4.21186e-08	9.43069e-08	1.10371e-07	5.07857e-08	1.07683e-07	5.05169e-06	8.85203e-06	6.03704e-06	1.64761e-08	1.37695e-07	2.26018e-06
14	6M	20	4.8193e-07	5.32424e-08	3.51026e-08	1.40086e-08	6.10154e-08	8.0966e-08	1.4683e-06	5.75681e-06	3.47856e-06	1.76209e-08	1.99256e-07	2.91204e-06
10	6M	2	2.68226e-07	1.95637e-08	6.10285e-08	4.00173e-08	3.39282e-08	5.02173e-08	2.46129e-06	6.36531e-06	4.17818e-06	1.27608e-08	8.34653e-08	2.21327e-06
14	6M	14	7.54058e-07	1.03821e-07	1.42216e-07	6.11935e-08	5.03844e-08	4.67823e-08	2.5764e-06	8.35199e-06	5.44351e-06	1.93089e-08	1.49644e-07	2.46879e-06
3	AL	8	1.99708e-07	1.35543e-08	5.64402e-08	5.31376e-08	2.63399e-08	5.62679e-08	1.90405e-06	5.5388e-06	3.26749e-06	9.92999e-09	9.17065e-08	1.52552e-06
5	6M	5	4.26663e-07	2.26546e-08	8.56485e-08	9.12047e-08	4.08801e-08	2.45224e-07	6.54451e-06	1.04915e-05	4.77833e-06	1.13664e-08	1.08257e-07	1.90951e-06
17	AL	20	4.11505e-07	2.70862e-08	6.82371e-08	6.02579e-08	4.49824e-08	4.91695e-08	1.71031e-06	6.89426e-06	2.71916e-06	8.3777e-09	9.82152e-08	1.76894e-06
7	AL	8	2.66063e-07	2.5789e-08	6.70907e-08	7.239e-08	2.38908e-08	3.57624e-08	4.99934e-06	7.03343e-06	3.52072e-06	9.34189e-09	9.41918e-08	1.53166e-06
2	6M	17	6.56107e-07	1.11074e-07	1.7613e-07	1.54523e-07	1.05198e-07	1.61361e-07	6.84223e-06	9.75294e-06	7.28907e-06	1.66794e-08	1.72181e-07	2.10652e-06
11	AL	20	6.22608e-07	5.77236e-08	1.18043e-07	9.47673e-08	4.68783e-08	1.33486e-07	3.22728e-06	8.83606e-06	4.60396e-06	1.19352e-08	1.46473e-07	1.9225e-06
6	6M	17	7.45996e-07	6.01727e-08	1.04859e-07	5.19283e-08	5.92482e-08	7.6862e-08	5.37799e-06	9.90265e-06	4.41947e-06	1.3029e-08	1.47248e-07	2.38545e-06
5	AL	11	5.99807e-07	6.31919e-08	5.10137e-08	4.44813e-08	4.016e-08	8.06793e-08	3.78317e-06	7.35761e-06	3.36099e-06	1.01643e-08	1.57838e-07	2.08769e-06
17	AL	14	9.5567e-07	4.93299e-08	9.39528e-08	2.5794e-08	2.57321e-08	2.90826e-08	2.77532e-06	4.34476e-06	2.78576e-06	9.01601e-09	1.17656e-07	1.95408e-06
20	6M	20	3.82498e-07	2.35848e-08	6.17136e-08	3.81435e-08	5.54536e-08	5.81857e-08	3.78329e-06	5.23752e-06	2.4971e-06	9.02693e-09	1.5646e-07	1.90668e-06
11	AL	14	9.90877e-07	7.09522e-08	1.01083e-07	3.74058e-08	3.67165e-08	3.66272e-08	3.93204e-06	4.8224e-06	2.97082e-06	1.08436e-08	1.2869e-07	1.73328e-06
16	6M	14	2.12997e-07	1.98876e-08	4.65878e-08	1.70847e-08	9.50173e-09	7.80138e-09	1.60311e-06	2.99477e-06	1.38348e-06	4.42205e-09	8.90423e-08	1.39583e-06
3	6M	5	6.16799e-08	5.3437e-09	1.33364e-08	6.63515e-09	4.41976e-09	3.12771e-09	7.55164e-07	1.64835e-06	4.79152e-07	3.36872e-09	3.69829e-08	6.25854e-07
9	AL	5	1.40134e-07	8.46202e-09	2.19958e-08	1.70135e-08	1.15131e-08	1.64119e-08	1.71376e-06	3.73528e-06	1.30809e-06	4.5664e-09	6.29047e-08	1.1803e-06
4	6M	17	5.15202e-07	6.10585e-08	7.11533e-08	3.98281e-08	4.53071e-08	6.56568e-08	2.94859e-06	5.42397e-06	3.07583e-06	1.04914e-08	1.19313e-07	1.79488e-06
19	AL	23	4.25834e-07	2.96336e-08	5.73904e-08	2.28043e-08	6.05647e-08	3.35433e-08	6.16494e-06	2.95214e-06	3.69906e-06	1.06007e-08	9.94505e-08	1.96323e-06
1	6M	5	2.79474e-07	2.60521e-08	5.30282e-08	2.48476e-08	2.64983e-08	1.62663e-08	4.22984e-06	5.37323e-06	2.69274e-06	6.95361e-09	1.11646e-07	2.07895e-06
13	AL	20	5.37563e-07	3.54252e-08	5.65247e-08	3.67224e-08	5.53741e-08	3.65823e-08	2.66689e-06	4.1485e-06	3.50773e-06	8.18332e-09	1.08143e-07	1.49437e-06
10	6M	11	4.7698e-07	4.62585e-08	5.94546e-08	6.27405e-08	3.34481e-08	8.76021e-08	4.02967e-06	5.10612e-06	2.95601e-06	7.35668e-09	1.48368e-07	1.42151e-06
2	6M	8	3.40731e-07	3.36072e-08	4.96291e-08	3.17758e-08	1.6611e-08	6.57569e-08	8.44968e-06	4.20152e-06	4.69358e-06	1.36485e-08	1.45671e-07	2.33845e-06
13	AL	14	9.97223e-07	8.54934e-08	1.04809e-07	4.50396e-08	3.11565e-08	2.47832e-08	3.69348e-06	3.53113e-06	2.99601e-06	9.60714e-09	1.24974e-07	2.21207e-06
2	6M	11	7.7301e-07	6.52483e-08	8.87328e-08	7.76781e-08	3.71356e-08	8.71813e-08	4.23147e-06	5.87574e-06	3.65076e-06	7.33682e-09	1.32682e-07	1.95538e-06
6	6M	2	4.29921e-07	4.38773e-08	1.02503e-07	6.08166e-08	6.31148e-08	5.31337e-08	3.8738e-06	5.64968e-06	6.44081e-06	1.26951e-08	1.49495e-07	2.9774e-06
17	AL	23	4.61098e-07	4.29222e-08	8.07496e-08	2.09446e-08	1.38412e-07	3.80702e-08	8.02771e-06	5.0291e-06	3.55928e-06	1.65158e-08	1.37924e-07	2.7813e-06
3	AL	2	1.46154e-07	1.09329e-08	3.46815e-08	2.75066e-08	1.28119e-08	4.83171e-09	2.37932e-06	2.66845e-06	1.66416e-06	5.52216e-09	8.42466e-08	1.37113e-06
12	6M	23	4.33622e-07	2.72219e-08	7.36533e-08	3.31896e-08	1.47654e-08	2.74872e-08	2.59056e-06	5.88587e-06	2.46924e-06	1.16406e-08	1.47355e-07	2.06491e-06
9	AL	17	3.86121e-07	5.54502e-08	5.40969e-08	2.97163e-08	2.2615e-08	6.47025e-08	1.42476e-06	3.28351e-06	2.96494e-06	7.42908e-09	1.40166e-07	1.68634e-06
5	AL	8	1.60917e-07	7.78449e-09	2.72026e-08	2.34608e-08	1.3598e-08	1.47199e-08	1.93945e-06	2.90394e-06	2.07271e-06	6.73215e-09	6.49359e-08	1.27752e-06
15	AL	5	1.99327e-07	1.6531e-08	4.04667e-08	2.40135e-08	2.25581e-08	1.85898e-08	2.08047e-06	3.90097e-06	3.2306e-06	6.74229e-09	8.98801e-08	1.99165e-06
2	6M	2	2.27385e-07	2.14178e-08	5.37384e-08	3.40077e-08	2.55409e-08	4.96801e-08	3.17587e-06	4.37483e-06	2.92967e-06	7.11071e-09	1.12716e-07	1.79989e-06
12	6M	5	1.89912e-07	1.16991e-08	3.90895e-08	1.87645e-08	2.96801e-08	2.13593e-08	1.94228e-06	5.00577e-06	2.15965e-06	5.45351e-09	7.81799e-08	1.19329e-06
7	AL	17	2.96564e-07	4.33376e-08	4.68737e-08	2.53416e-08	1.99736e-08	7.19314e-08	2.26301e-06	3.55326e-06	2.24912e-06	7.00729e-09	1.29378e-07	1.89671e-06
20	6M	14	6.46809e-07	6.56158e-08	8.28537e-08	6.30016e-08	2.44679e-08	5.29228e-08	3.02573e-06	5.87867e-06	3.1412e-06	1.1253e-08	1.50456e-07	3.11539e-06
5	AL	17	1.04329e-06	1.19501e-07	1.69269e-07	5.03359e-08	7.05284e-08	8.80168e-08	3.04918e-06	6.80606e-06	5.2199e-06	2.12595e-08	1.46413e-07	3.25737e-06
11	AL	5	3.60438e-07	2.09101e-08	5.46991e-08	3.38581e-08	3.20053e-08	6.00385e-08	4.46944e-06	5.36056e-06	3.4056e-06	8.49452e-09	1.3503e-07	2.41882e-06
4	6M	11	7.85953e-07	7.98522e-08	1.07559e-07	5.65879e-08	6.56678e-08	8.71854e-08	4.06501e-06	6.34963e-06	5.37349e-06	1.29233e-08	1.52409e-07	1.95881e-06
6	AL	5	2.41766e-07	2.11817e-08	4.30298e-08	4.8596e-08	2.76439e-08	5.11526e-08	5.412e-06	5.33001e-06	3.76811e-06	8.716e-09	9.9031e-08	1.57187e-06
19	AL	20	6.09102e-07	7.17091e-08	9.73155e-08	3.49175e-08	5.61867e-08	5.40248e-08	2.90085e-06	4.96112e-06	4.43579e-06	1.19893e-08	1.39687e-07	1.8832e-06
11	AL	23	3.31385e-07	1.98924e-08	4.76612e-08	3.65763e-08	2.69961e-08	5.13376e-08	1.56869e-06	4.44592e-06	2.26822e-06	6.67332e-09	1.22899e-07	1.68645e-06
10	6M	5	2.85326e-07	1.45737e-08	4.10017e-08	3.79504e-08	2.05753e-08	6.60737e-08	4.75786e-06	5.79498e-06	2.32668e-06	5.81443e-09	9.65548e-08	1.45649e-06
15	AL	23	3.34878e-07	4.03532e-08	6.97081e-08	4.5794e-08	2.31008e-08	4.35282e-08	7.14513e-06	3.20742e-06	2.27815e-06	8.20998e-09	1.45301e-07	1.88054e-06
20	6M	23	2.618e-07	1.8649e-08	3.14771e-08	2.22278e-08	1.8429e-08	8.73206e-08	2.27015e-06	2.68428e-06	1.93555e-06	5.94508e-09	8.4382e-08	1.4761e-06
7	AL	11	4.27607e-07	5.00869e-08	5.70085e-08	3.04193e-08	3.06282e-08	5.73846e-08	2.67319e-06	4.49669e-06	2.09155e-06	7.04521e-09	1.00763e-07	1.2587e-06
18	6M	14	2.42794e-07	4.8922e-08	5.59377e-08	5.58559e-08	2.10396e-08	5.73524e-08	1.47409e-06	4.16317e-06	2.42794e-06	8.45671e-09	1.21215e-07	2.44601e-06
1	AL	17	5.88722e-07	7.84615e-08	1.26895e-07	2.83973e-08	6.41983e-08	3.95006e-08	2.93804e-06	4.98874e-06	4.25223e-06	1.37367e-08	1.31624e-07	1.97967e-06
12	6M	14	4.48423e-07	5.89705e-08	1.00893e-07	2.04432e-08	2.54788e-08	1.07376e-08	2.09575e-06	4.12626e-06	2.78108e-06	7.71892e-09	9.99622e-08	2.38109e-06
15	AL	20	3.87264e-07	4.69613e-08	7.15641e-08	6.11421e-08	5.78562e-08	8.51649e-08	3.01457e-06	5.86397e-06	3.42151e-06	8.03483e-09	1.56091e-07	2.09025e-06
7	AL	2	2.24124e-07	2.48945e-08	5.83514e-08	3.06439e-08	1.57256e-08	1.97105e-08	2.5727e-06	3.93524e-06	2.31008e-06	6.96762e-09	1.18707e-07	1.89595e-06
6	6M	11	3.21161e-07	3.47736e-08	3.84328e-08	2.51811e-08	1.23899e-08	1.9907e-08	2.87195e-06	5.19257e-06	1.67422e-06	6.32961e-09	1.14916e-07	1.58744e-06
9	AL	11	2.88131e-07	3.6147e-08	6.5518e-08	3.06884e-08	2.86903e-08	3.14387e-08	3.40026e-06	4.77278e-06	2.17386e-06	3.35024e-09	1.08661e-07	1.3894e-06

## Sheet: raw data diet experiment
exp nr	rat nr	diet	ZT	Cyp1a2	Cyp2c6	CAR	Cyp2c11	Cyp2b2	Cyp2d2	Cyp3a2	PXR	Alas	POR	TBP	cyclophilin	RSP S18
1	26	HF L	9	2.64426e-08	2.97017e-06	8.24368e-08	2.36498e-06	2.26428e-07	1.30858e-06	3.33884e-06	2.37037e-08	2.02512e-07	1.41465e-08	2.66665e-09	1.47747e-06	1.49858e-06
2	2	HFHS ad lib	0	1.03595e-08	1.47037e-06	3.23028e-08	3.37582e-06	4.41295e-08	8.11049e-07	6.53032e-07	1.9295e-08	1.68832e-07	1.03698e-08	2.30637e-09	9.63044e-07	6.60457e-07			sample excluded from analysis because the PCR efficiency deviated more than 5% of the mean efficiency, or because sample did not reach a plateau.
2	49	HF D	18	2.68247e-08	1.97415e-06	7.17788e-08	2.89014e-06	7.39177e-08	9.17856e-07	2.29313e-06	2.08258e-08	2.22932e-07	4.32845e-08	2.74423e-09	9.56262e-07	6.65553e-07
1	25	HF L	0	3.1378e-08	2.1107e-06	9.35863e-08	2.55384e-06	8.18924e-08	1.10052e-06	1.61036e-06	2.4086e-08	2.2378e-07	xxx2,68056564478023E-08	1.48216e-09	7.45017e-07	6.90773e-07
1	5	HFHS L	3	1.97661e-08	2.21872e-06	5.59983e-08	2.4715e-06	1.10615e-07	1.21025e-06	2.65283e-06	1.98171e-08	2.02757e-07	2.62142e-08	3.54726e-09	1.17291e-06	1.05843e-06
2	36	HFHS D	3	7.28511e-09	9.38152e-07	3.75252e-08	2.98731e-06	1.88915e-08	5.06494e-07	7.4185e-07	1.32757e-08	9.53777e-08	4.11695e-09	1.35543e-09	6.25517e-07	5.05235e-07
1	4	HFHS L	3	1.68687e-08	2.05958e-06	5.71241e-08	2.01743e-06	8.3787e-08	xxx6,70611097002925E-07	1.47623e-06	1.6427e-08	1.64089e-07	2.03738e-08	2.09858e-09	7.86796e-07	5.27779e-07
1	28	chow ad lib	3	2.26824e-08	2.69861e-06	2.47915e-08	3.22341e-06	3.66019e-08	5.52708e-07	7.19506e-07	8.98046e-09	1.85937e-07	1.0098e-08	1.85641e-09	1.01129e-06	8.17394e-07
1	33	chow L	6	1.26432e-08	1.94209e-06	3.50119e-08	3.65777e-06	4.33033e-08	7.99435e-07	xxx5,21559670591286E-07	1.47862e-08	1.39571e-07	2.10613e-08	1.61947e-09	9.11076e-07	7.02313e-07
2	31	chow D	18	2.77385e-08	2.38336e-06	3.5795e-08	4.33701e-06	5.061e-08	8.59785e-07	6.4999e-07	2.22512e-08	4.55872e-07	4.00154e-08	1.84857e-09	1.08651e-06	8.81478e-07
2	21	HFHS ad lib	21	1.21344e-08	2.09322e-06	5.47368e-08	4.05053e-06	1.02632e-07	1.02231e-06	1.29601e-06	1.59786e-08	2.79075e-07	7.95491e-09	3.82155e-09	1.40248e-06	1.36221e-06
1	7	chow L	9	2.87267e-08	4.23419e-06	7.17563e-08	5.03592e-06	9.6319e-08	9.67485e-07	8.71433e-07	1.87376e-08	3.13526e-07	2.69177e-08	2.59469e-09	1.44191e-06	1.27802e-06
2	43	chow D	15	2.8456e-08	1.74039e-06	2.6447e-08	4.54133e-06	3.31503e-08	8.79567e-07	8.2421e-07	2.70521e-08	4.90461e-07	3.93612e-08	3.45825e-09	1.08706e-06	7.60583e-07
1	8	chow L	12	1.90173e-08	2.19009e-06	2.73498e-08	3.86795e-06	3.2606e-08	7.85065e-07	4.85914e-07	1.24557e-08	2.91679e-07	1.88858e-08	2.01977e-09	1.31432e-06	9.00942e-07
1	19	chow L	3	2.20948e-08	2.48162e-06	3.71441e-08	2.89622e-06	6.12895e-08	1.0571e-06	7.19699e-07	2.07399e-08	4.36056e-07	3.51283e-08	2.37801e-09	9.88133e-07	6.56064e-07
2	28	HF D	3	1.82432e-08	1.70616e-06	5.10563e-08	3.06533e-06	2.43959e-08	8.20381e-07	1.36096e-06	8.67704e-09	1.48999e-07	4.43078e-09	1.58427e-09	8.04243e-07	7.22341e-07
1	34	chow L	15	1.69771e-08	1.73866e-06	5.82492e-08	3.54059e-06	2.27078e-08	6.28541e-07	3.27306e-07	1.41616e-08	2.01764e-07	1.8936e-08	2.18064e-09	9.89436e-07	6.63261e-07
2	20	chow D	3	1.68634e-08	1.66388e-06	2.63794e-08	3.5329e-06	2.32794e-08	8.24935e-07	8.26862e-07	1.05107e-08	1.3434e-07	7.12841e-09	2.53228e-09	1.09635e-06	7.60649e-07
1	21	HF L	3	1.26977e-08	2.18648e-06	2.27941e-08	1.47004e-06	1.35168e-07	8.35007e-07	1.97939e-06	1.09302e-08	1.72682e-07	1.24029e-08	1.91031e-09	9.70712e-07	8.26603e-07
1	22	HFHS L	9	1.14757e-08	1.50136e-06	3.81955e-08	2.33784e-06	6.18691e-08	5.2656e-07	1.13826e-06	9.79311e-09	1.29332e-07	1.25867e-08	1.36659e-09	7.88223e-07	6.45865e-07
1	2	HFHS L	6	1.43608e-08	1.95235e-06	5.50874e-08	2.49266e-06	6.12124e-08	7.60872e-07	1.46516e-06	1.14651e-08	1.25345e-07	2.20696e-08	1.79597e-09	9.71635e-07	1.01639e-06
1	17	HF L	21	1.5538e-08	1.57461e-06	7.97695e-08	1.54655e-06	3.54707e-08	6.25297e-07	9.5926e-07	1.85519e-08	1.09368e-07	3.22697e-08	1.43012e-09	7.90597e-07	6.45759e-07
1	12	HFHS ad lib	12	1.08086e-08	1.36809e-06	4.81184e-08	2.34497e-06	2.97386e-08	6.05534e-07	1.15379e-06	1.47157e-08	2.46233e-07	2.1747e-08	2.03919e-09	8.97063e-07	6.2652e-07
2	51	HFHS D	0	1.33129e-08	2.01896e-06	3.82206e-08	3.24597e-06	7.80752e-08	8.41714e-07	7.04411e-07	1.94877e-08	9.70018e-08	8.19289e-09	1.75219e-09	1.10879e-06	1.00237e-06
1	1	HFHS L	0	2.14568e-08	2.79273e-06	1.32148e-07	2.79966e-06	1.10882e-07	9.72365e-07	2.00162e-06	2.19513e-08	3.94087e-07	4.24671e-08	1.46332e-09	9.49845e-07	8.50096e-07
1	32	chow ad lib	15	1.51889e-08	2.65182e-06	3.54523e-08	3.32457e-06	5.02081e-08	4.2897e-07	5.95965e-07	1.32457e-08	1.92544e-07	3.23874e-08	1.67021e-09	8.20376e-07	4.31299e-07
2	37	HF D	9	2.18707e-08	2.20009e-06	4.83224e-08	2.94222e-06	2.5723e-08	9.21289e-07	1.12532e-06	1.61409e-08	2.68301e-07	1.79868e-08	2.15131e-09	1.11847e-06	7.97278e-07
1	15	HF L	12	2.74845e-08	3.12278e-06	1.11952e-07	2.81652e-06	1.02855e-07	9.6667e-07	2.4421e-06	2.25096e-08	4.36724e-07	2.15791e-08	2.92389e-09	1.15736e-06	9.49297e-07
1	27	HF L	15	3.24452e-08	2.97664e-06	9.53241e-08	3.18102e-06	5.44507e-08	8.7079e-07	2.03572e-06	1.58102e-08	2.44965e-07	1.04411e-08	2.38533e-09	1.08538e-06	8.90425e-07
1	36	HFHS ad lib	6	1.28432e-08	2.05183e-06	8.14249e-08	xxx-999	9.4677e-08	8.58023e-07	1.46776e-06	1.38632e-08	3.28679e-07	1.54624e-08	2.6291e-09	1.13965e-06	8.03759e-07
2	26	HF D	0	2.28135e-08	1.74114e-06	4.97348e-08	3.17505e-06	7.27292e-08	1.03155e-06	2.031e-06	1.83892e-08	2.8931e-07	1.68871e-08	2.08334e-09	1.29269e-06	8.86293e-07
1	24	HFHS L	12	2.85472e-08	3.11768e-06	5.64292e-08	4.55445e-06	1.26055e-07	1.15663e-06	1.98149e-06	1.80376e-08	2.09767e-07	1.23568e-08	2.36693e-09	1.43885e-06	1.31184e-06
1	29	chow ad lib	9	3.05841e-08	3.26057e-06	5.64354e-08	4.44331e-06	2.1159e-08	1.04621e-06	1.40523e-06	2.49083e-08	4.70671e-07	5.29039e-08	2.79985e-09	1.39812e-06	9.59904e-07
1	10	HF L	6	2.41336e-08	3.62627e-06	7.5503e-08	2.87069e-06	2.0704e-07	1.17057e-06	3.50339e-06	2.35046e-08	2.99538e-07	2.17636e-08	2.19861e-09	1.35437e-06	1.06596e-06
1	20	HFHS L	0	2.01835e-08	2.74805e-06	1.10264e-07	4.41264e-06	1.87687e-07	1.28314e-06	1.49398e-06	2.70025e-08	6.10879e-07	4.21114e-08	2.79955e-09	1.25738e-06	1.08989e-06
2	39	HF D	21	2.89907e-08	2.85051e-06	7.54756e-08	3.33531e-06	1.42926e-07	1.15667e-06	2.14143e-06	2.60591e-08	2.58924e-07	2.85675e-08	2.12596e-09	1.19167e-06	1.02337e-06
2	3	HFHS ad lib	9	1.50487e-08	2.03088e-06	7.57396e-08	4.64748e-06	6.21472e-08	1.07037e-06	9.77298e-07	1.83495e-08	2.63827e-07	2.54036e-08	4.02695e-09	1.78948e-06	1.09962e-06
2	54	chow ad lib	21	1.7905e-08	2.55807e-06	5.66385e-08	4.18523e-06	3.24584e-08	7.81284e-07	5.32069e-07	1.84012e-08	2.03305e-07	9.40851e-09	2.21739e-09	1.35256e-06	1.07372e-06
2	32	chow D	0	2.79673e-08	2.3978e-06	2.2503e-08	3.35185e-06	8.67059e-09	9.12228e-07	9.73041e-07	1.82186e-08	2.40878e-07	1.28381e-08	1.94603e-09	1.57032e-06	1.15298e-06
2	5	HF D	18	3.39404e-08	3.63148e-06	8.69949e-08	4.20824e-06	1.11706e-07	1.19068e-06	2.46655e-06	2.33985e-08	3.62825e-07	5.70201e-08	3.12377e-09	1.64426e-06	1.10626e-06
2	42	HFHS D	21	2.02109e-08	1.91581e-06	5.27459e-08	4.20131e-06	8.85157e-08	1.19219e-06	1.22835e-06	1.8391e-08	2.02313e-07	1.25111e-08	2.18261e-09	1.35451e-06	8.51392e-07
2	41	HFHS D	0	1.42521e-08	2.08829e-06	6.20259e-08	4.02582e-06	5.28512e-08	7.75142e-07	1.40956e-06	1.84877e-08	2.02594e-07	2.01723e-08	2.29806e-09	1.27938e-06	1.01391e-06
2	29	chow D	3	2.69296e-08	2.70825e-06	5.58898e-08	6.54909e-06	4.69438e-08	1.08822e-06	9.70499e-07	1.59233e-08	2.76366e-07	8.11749e-09	3.31627e-09	1.79235e-06	1.26327e-06
1	3	HFHS L	15	1.64454e-08	2.23328e-06	5.92501e-08	3.92528e-06	6.86977e-08	8.66271e-07	1.07873e-06	1.3066e-08	1.90442e-07	5.34756e-09	2.564e-09	1.50699e-06	9.92666e-07
2	27	HF D	15	4.04673e-08	3.33547e-06	8.94009e-08	5.07631e-06	1.11999e-07	1.90279e-06	3.69115e-06	4.26407e-08	7.65876e-07	7.43189e-08	5.98489e-09	1.88216e-06	1.11801e-06
2	48	HF D	0	3.20514e-08	2.69976e-06	6.1876e-08	3.05138e-06	9.9703e-08	1.29013e-06	2.66476e-06	1.37294e-08	3.11189e-07	9.99108e-09	2.52813e-09	1.49259e-06	9.75052e-07
2	47	HF D	0	2.16307e-08	2.45366e-06	6.28549e-08	3.73208e-06	5.52595e-08	8.3351e-07	2.03292e-06	1.64109e-08	3.45665e-07	1.48358e-08	2.21341e-09	1.45005e-06	1.11759e-06
2	1	HFHS ad lib	15	9.17091e-09	2.24758e-06	4.10589e-08	3.04585e-06	5.66422e-08	7.77028e-07	9.32104e-07	1.66554e-08	2.76569e-07	3.14452e-08	2.02684e-09	1.16696e-06	7.97899e-07
2	9	chow D	0	1.36782e-08	2.51987e-06	2.07198e-08	3.8538e-06	3.91094e-08	1.15355e-06	1.14516e-06	1.23313e-08	2.73325e-07	9.04341e-09	2.1353e-09	1.25069e-06	9.6286e-07
2	6	chow ad lib	0	1.78403e-08	3.54611e-06	5.31707e-08	6.8523e-06	4.36555e-08	9.9812e-07	9.53731e-07	2.30543e-08	2.91143e-07	1.36853e-08	3.89599e-09	1.46728e-06	9.71954e-07
2	13	HFHS D	6	1.28356e-08	2.69428e-06	8.9294e-08	4.3004e-06	5.63273e-08	1.04701e-06	1.9396e-06	1.38955e-08	1.84278e-07	6.70553e-09	2.62327e-09	1.29963e-06	1.11195e-06
2	7	chow ad lib	9	1.52427e-08	4.36757e-06	3.00085e-08	5.37969e-06	3.68261e-08	1.00527e-06	7.53537e-07	1.83892e-08	3.34945e-07	2.27291e-08	3.82269e-09	1.68128e-06	1.32252e-06
1	35	chow L	21	3.1408e-08	5.78081e-06	1.2309e-07	4.07962e-06	4.44249e-08	1.0065e-06	8.29783e-07	2.63267e-08	2.74583e-07	3.04586e-08	2.36564e-09	1.54432e-06	1.21253e-06
2	11	HFHS D	3	2.38223e-08	2.69014e-06	8.167e-08	4.44132e-06	8.6051e-08	1.00278e-06	1.25019e-06	1.60962e-08	1.50409e-07	8.41649e-09	2.82263e-09	1.43877e-06	1.28861e-06
2	24	HFHS D	6	1.46303e-08	2.30987e-06	8.57713e-08	5.5832e-06	4.79218e-08	1.42855e-06	1.10346e-06	2.52412e-08	1.76524e-07	7.61475e-09	3.5094e-09	1.69515e-06	1.47043e-06
2	50	chow D	21	3.66476e-08	3.41527e-06	5.3696e-08	6.43416e-06	4.77929e-08	1.51673e-06	1.07394e-06	2.74242e-08	4.19066e-07	3.92723e-08	2.6346e-09	1.76422e-06	1.43027e-06
2	8	chow ad lib	18	2.48236e-08	3.95967e-06	5.72927e-08	5.67294e-06	8.02871e-08	1.55141e-06	1.13035e-06	2.57809e-08	3.61902e-07	2.35682e-08	2.62193e-09	1.80244e-06	1.38034e-06
2	15	HF D	3	1.61113e-08	2.61418e-06	6.01614e-08	3.67875e-06	4.5241e-08	9.13207e-07	2.33413e-06	1.43511e-08	1.67499e-07	8.10562e-09	2.59344e-09	1.61541e-06	1.05938e-06
2	45	HFHS D	21	2.11464e-08	2.84433e-06	7.27256e-08	5.24587e-06	1.31966e-07	1.58208e-06	1.84279e-06	2.89481e-08	4.08638e-07	2.79816e-08	2.86215e-09	1.90663e-06	1.72046e-06
2	4	HFHS D	12	1.61477e-08	2.38399e-06	1.05883e-07	4.31071e-06	7.25723e-08	1.09806e-06	1.46681e-06	2.18641e-08	4.59644e-07	3.6984e-08	2.31868e-09	1.19336e-06	9.05695e-07
2	55	chow ad lib	0	2.24769e-08	4.06181e-06	2.54536e-08	6.30397e-06	3.08171e-08	8.62322e-07	6.80857e-07	1.47358e-08	3.53133e-07	7.26861e-09	2.49988e-09	2.05262e-06	1.41101e-06
1	16	HF L	18	4.55075e-08	5.12136e-06	1.77464e-07	4.71779e-06	1.24164e-07	1.56935e-06	3.93101e-06	3.92678e-08	2.81236e-07	2.79113e-08	3.03676e-09	1.73368e-06	1.42161e-06
2	14	HFHS D	3	8.64688e-09	2.44597e-06	5.20774e-08	1.51223e-06	xxx6,48047861216432E-08	1.25664e-06	1.45982e-06	1.83194e-08	2.48246e-07	1.04815e-08	2.21104e-09	1.74372e-06	1.94677e-06
2	40	HFHS D	0	1.79445e-08	xxx-999	5.14532e-08	5.9445e-06	8.43902e-08	1.29635e-06	1.48195e-06	xxx-999	2.79385e-07	1.71964e-08	3.55529e-09	1.7869e-06	1.65538e-06
2	17	chow D	3	1.69771e-08	3.47745e-08	4.18819e-08	5.05327e-06	3.51847e-08	7.3094e-07	2.75356e-07	1.26608e-08	2.12904e-07	6.8278e-09	1.55585e-09	1.28807e-06	1.38276e-06
1	13	HFHS ad lib	3	1.74076e-08	2.64331e-06	7.29488e-08	3.44239e-06	8.86788e-08	9.71616e-07	1.66541e-06	2.43816e-08	1.24947e-07	6.37956e-09	2.7361e-09	1.25967e-06	9.45069e-07
2	35	HFHS D	18	2.95003e-08	3.07488e-06	1.26449e-07	5.56426e-06	1.39751e-07	1.31839e-06	2.68563e-06	3.07976e-08	3.09211e-07	5.46452e-08	3.45709e-09	1.58277e-06	1.23291e-06
2	44	chow ad lib	12	3.14437e-08	4.26015e-06	4.45431e-08	7.90902e-06	3.82394e-08	1.15479e-06	6.99617e-07	4.14789e-08	6.96679e-07	7.21365e-08	4.32187e-09	1.89764e-06	1.03683e-06
2	53	chow ad lib	12	3.23543e-08	4.73785e-06	4.97652e-08	4.85774e-06	2.18824e-08	1.08539e-06	7.65456e-07	2.45637e-08	6.12314e-07	6.41295e-08	4.47041e-09	1.8369e-06	1.3089e-06
2	22	HFHS ad lib	3	1.28428e-08	2.65004e-06	7.57351e-08	4.78116e-06	6.232e-08	1.0651e-06	1.78481e-06	1.59283e-08	2.34995e-07	1.30925e-08	3.46047e-09	1.73634e-06	1.37042e-06
1	18	HFHS ad lib	18	2.37675e-08	4.22522e-06	1.29622e-07	3.76661e-06	1.825e-07	1.18808e-06	2.17789e-06	2.70475e-08	4.31711e-07	4.00009e-08	2.62596e-09	1.44723e-06	1.30802e-06
2	34	HFHS D	9	2.06297e-08	3.06474e-06	1.02925e-07	3.84734e-06	5.82792e-08	1.03193e-06	2.06577e-06	1.67467e-08	2.4188e-07	1.84391e-08	1.87074e-09	1.3524e-06	1.02879e-06
2	16	chow ad lib	3	1.44255e-08	2.50506e-06	3.48426e-08	3.29098e-06	5.21724e-08	8.08029e-07	1.08565e-06	1.29531e-08	1.11362e-07	4.98251e-09	2.02684e-09	9.40203e-07	7.54291e-07
1	31	HFHS L	18	3.4306e-08	4.36989e-06	1.23318e-07	6.11277e-06	2.00013e-07	2.32728e-06	3.37953e-06	4.59225e-08	3.9625e-07	2.27986e-08	3.47353e-09	2.50121e-06	1.93342e-06
1	23	HFHS L	21	4.9397e-08	4.40758e-06	2.13881e-07	6.232e-06	1.95658e-07	2.78803e-06	3.28904e-06	5.48646e-08	5.82712e-07	6.04274e-08	6.12094e-09	2.13535e-06	1.82712e-06
2	18	chow D	9	2.22639e-08	5.29659e-06	6.23476e-08	4.46691e-06	1.93327e-08	1.0529e-06	5.96727e-07	2.35872e-08	1.71336e-07	1.74748e-08	3.07202e-09	1.46217e-06	1.12857e-06
2	19	chow D	15	2.57471e-08	2.94568e-06	2.85853e-08	6.02137e-06	5.12817e-08	9.13959e-07	4.56216e-07	3.11163e-08	6.66723e-07	5.69584e-08	3.04948e-09	1.26895e-06	9.06601e-07
2	38	chow D	6	1.29088e-08	2.02579e-06	2.36635e-08	2.4815e-06	9.83296e-09	9.64401e-07	4.48972e-07	1.90155e-08	1.11777e-07	5.9893e-09	1.88479e-09	1.14602e-06	9.12403e-07
2	30	chow D	12	2.60991e-08	2.28902e-06	5.70727e-08	3.74745e-06	2.16266e-08	9.49625e-07	7.55149e-07	2.76209e-08	2.56994e-07	4.05661e-08	2.47482e-09	1.04678e-06	6.60368e-07
2	52	chow ad lib	6	2.11175e-08	3.39982e-06	3.06702e-08	5.2381e-06	1.79132e-08	1.02627e-06	9.86176e-07	1.2691e-08	2.19681e-07	1.03978e-08	3.82923e-09	1.3773e-06	8.36296e-07
2	23	HFHS ad lib	12	3.98745e-08	3.34861e-06	1.29653e-07	5.01331e-06	2.07994e-07	1.71426e-06	1.9782e-06	5.03905e-08	7.21505e-07	7.67302e-08	4.5802e-09	1.4369e-06	1.12919e-06
1	14	chow ad lib	3	2.92473e-08	3.35481e-06	4.19692e-08	4.28915e-06	2.84431e-08	1.42089e-06	7.80443e-07	2.224e-08	xxx6,53337350006365E-07	1.19072e-08	2.59595e-09	1.33906e-06	9.37924e-07
2	46	HF D	15	3.41413e-08	3.79452e-06	7.47067e-08	2.76532e-06	1.48014e-07	1.94555e-06	3.38749e-06	5.15449e-08	7.15151e-07	7.4404e-08	6.42067e-09	2.02925e-06	1.29896e-06
1	6	chow L	3	4.80257e-08	3.54773e-06	7.26955e-08	4.15415e-06	7.0999e-08	1.45294e-06	7.86567e-07	3.9974e-08	4.34307e-07	9.07029e-08	4.31657e-09	1.36833e-06	9.09041e-07
2	10	HFHS ad lib	18	1.72255e-08	2.18372e-06	8.0244e-08	4.02528e-06	1.2475e-07	1.02183e-06	1.23946e-06	2.51212e-08	2.68812e-07	4.71476e-08	2.03731e-09	1.31378e-06	1.10482e-06
1	30	chow ad lib	21	2.27204e-08	2.88632e-06	4.3919e-08	4.05982e-06	7.22059e-08	1.46351e-06	1.0417e-06	2.88168e-08	2.59446e-07	4.35401e-08	2.7274e-09	1.40668e-06	9.35881e-07
2	12	HFHS D	15	2.91287e-08	1.54852e-06	5.06581e-08	6.22698e-06	1.52329e-07	1.69328e-06	1.55066e-06	3.61154e-08	3.15248e-07	2.05633e-07	3.99667e-09	1.50538e-06	1.46211e-06
1	11	HFHS ad lib	0	1.15363e-08	1.9241e-06	3.55698e-08	4.29015e-06	8.31914e-08	1.03194e-06	1.46307e-06	1.43207e-08	xxx4,57938112374806E-08	1.17791e-08	2.61959e-09	9.93929e-07	3.50171e-07
2	25	HF D	6	1.56035e-08	2.17197e-06	5.74548e-08	3.9281e-06	6.90195e-08	1.26436e-06	2.35604e-06	1.64611e-08	1.89281e-07	2.71153e-08	2.27818e-09	1.23777e-06	1.09582e-06
2	33	HFHS ad lib	6	2.43832e-08	1.9241e-06	5.16188e-08	3.71829e-06	5.8343e-08	8.40517e-07	1.27322e-06	1.78769e-08	1.73018e-07	3.59353e-08	2.01694e-09	1.26654e-06	7.60669e-07
1	9	chow L	18	8.40268e-09	2.29147e-06	3.22622e-08	4.66176e-06	4.15095e-08	6.95579e-07	2.14882e-07	2.06593e-08	2.81766e-07	4.38567e-08	1.74928e-09	1.15908e-06	1.08147e-06
3	12	chow ad lib	12	1.09414e-08	2.37905e-06	1.52625e-08	4.91566e-06	2.05346e-08	6.77613e-07	9.34097e-07	2.28107e-08	2.85164e-07	9.57326e-08	3.79183e-09	1.18467e-06	8.12337e-07
3	3	chow L	3	7.6891e-09	1.76815e-06	1.72519e-08	3.46637e-06	3.58464e-08	7.5813e-07	4.49777e-07	1.33627e-08	4.59693e-07	5.42598e-08	2.79169e-09	8.12704e-07	7.47497e-07
3	46	chow ad lib	15	9.49042e-09	1.97113e-06	1.44603e-08	3.93003e-06	2.8192e-08	8.5856e-07	4.91474e-07	2.64601e-08	5.88235e-07	1.46631e-07	2.96378e-09	1.23076e-06	9.65275e-07
3	51	HFHS L	21	5.99633e-09	1.95404e-06	5.0354e-08	xxx3,20333388109859E-06	7.93172e-08	1.08796e-06	1.32804e-06	2.05535e-08	3.19056e-07	6.81006e-08	1.79051e-09	8.79567e-07	9.57502e-07
3	19	HF L	3	1.34253e-08	2.55617e-06	3.3006e-08	2.75427e-06	1.4674e-07	xxx3,85993662015507E-08	xxx2,62135421037285E-09	xxx-999	1.9471e-07	4.63438e-08	2.97119e-09	9.51796e-07	9.86275e-07
3	50	HFHS ad lib	21	1.04638e-08	1.72292e-06	3.556e-08	5.07937e-06	1.70116e-07	1.26749e-06	7.64168e-07	2.836e-08	2.73428e-07	7.5819e-08	3.45884e-09	1.3671e-06	1.01394e-06
3	54	chow L	12	2.15649e-08	3.27164e-06	3.35717e-08	5.10784e-06	5.96811e-08	1.46484e-06	5.67622e-07	2.82932e-08	4.05346e-07	6.14611e-08	4.25232e-09	1.71316e-06	1.50457e-06
3	33	HFHS L	21	2.25017e-08	1.88536e-06	7.01824e-08	3.89997e-06	1.87854e-07	1.33004e-06	2.73071e-06	3.20236e-08	2.87047e-07	1.01323e-07	3.99945e-09	1.25079e-06	1.10772e-06
3	7	HF L	15	1.03571e-08	2.49678e-06	5.16454e-08	2.46335e-06	1.20852e-07	9.01021e-07	1.19244e-06	1.56886e-08	2.25616e-07	3.14477e-08	2.54572e-09	1.11049e-06	9.51003e-07
3	35	HFHS L	0	1.0835e-08	1.97675e-06	5.5266e-08	3.00586e-06	1.13501e-07	1.32592e-06	2.49683e-06	2.14153e-08	2.54764e-07	9.22345e-08	2.38018e-09	1.09795e-06	1.02739e-06
3	17	HF L	12	1.22568e-08	2.07904e-06	3.39127e-08	3.09534e-06	1.3519e-07	1.13305e-06	1.7561e-06	1.48463e-08	2.02318e-07	2.44183e-08	2.93312e-09	1.06051e-06	7.22791e-07
3	27	HFHS L	15	7.5761e-09	1.72219e-06	4.81767e-08	3.0231e-06	1.52776e-07	9.4366e-07	1.60003e-06	1.64786e-08	1.93632e-07	9.23158e-08	2.0587e-09	1.16698e-06	1.02979e-06
3	24	chow ad lib	12	1.27985e-08	3.22783e-06	2.43666e-08	4.64391e-06	4.20539e-08	1.01592e-06	2.01814e-06	2.05633e-08	4.48331e-07	6.21966e-08	3.63165e-09	1.27132e-06	9.492e-07
3	1	chow L	15	1.61349e-08	2.03645e-06	2.38277e-08	3.36708e-06	5.8818e-08	9.31244e-07	5.60396e-07	1.33886e-08	2.51793e-07	2.80516e-08	2.3385e-09	8.52233e-07	7.40097e-07
3	18	HF L	18	8.75899e-09	2.21518e-06	5.72905e-08	2.09276e-06	9.92588e-08	9.72536e-07	1.39749e-06	1.71838e-08	1.83087e-07	3.71308e-08	1.84431e-09	1.06031e-06	9.36805e-07
3	31	HF L	6	1.31654e-08	2.61832e-06	4.49984e-08	3.17046e-06	2.80502e-07	1.33977e-06	2.25061e-06	2.79716e-08	3.0062e-07	7.02404e-08	4.14692e-09	1.43681e-06	1.26719e-06
3	48	HFHS ad lib	15	6.13787e-09	1.52818e-06	3.38596e-08	3.48018e-06	1.22558e-07	8.58231e-07	7.99473e-07	2.40772e-08	5.07228e-07	7.7216e-08	1.9581e-09	1.28974e-06	1.01532e-06
3	20	HF L	12	1.07607e-08	2.13134e-06	3.08954e-08	2.54321e-06	1.1164e-07	8.5028e-07	1.94079e-06	2.10611e-08	1.319e-07	2.55887e-08	2.81606e-09	1.0278e-06	8.43445e-07
3	39	HFHS ad lib	0	8.79587e-09	1.39809e-06	1.6348e-08	2.94463e-06	5.42734e-08	1.02381e-06	7.6719e-07	1.59711e-08	1.29213e-07	1.79359e-08	1.44199e-09	1.18535e-06	1.1193e-06
3	11	HFHS L	3	8.42422e-09	1.66752e-06	3.30515e-08	4.1257e-06	1.19851e-07	1.06264e-06	1.4668e-06	1.97446e-08	2.00662e-07	6.03279e-08	3.74542e-09	1.1928e-06	9.95595e-07
3	34	HFHS L	6	6.85795e-09	1.32596e-06	1.82964e-08	2.21161e-06	1.20852e-07	8.7779e-07	1.62022e-06	1.73611e-08	1.98146e-07	3.60318e-08	1.38545e-09	9.50429e-07	8.56586e-07
3	49	HFHS ad lib	9	5.70624e-09	2.07078e-06	4.62174e-08	3.81387e-06	6.66149e-08	1.31382e-06	1.867e-06	2.72809e-08	3.24852e-07	5.66394e-08	2.75758e-09	1.12604e-06	1.15238e-06
3	44	chow L	15	1.37815e-08	3.9311e-06	5.46262e-08	8.5438e-06	8.20188e-08	1.94557e-06	9.7405e-07	2.96646e-08	6.27094e-07	2.84886e-08	3.45806e-09	xxx2,14214392247518E-06	1.92733e-06
3	40	HFHS ad lib	6	4.45946e-09	2.04153e-06	3.53954e-08	4.36413e-06	2.77961e-08	8.09146e-07	3.06614e-06	1.8319e-08	1.71385e-07	2.26364e-08	2.96192e-09	1.529e-06	1.09103e-06
3	14	chow ad lib	9	5.70271e-09	2.90312e-06	1.4682e-08	5.10533e-06	3.65704e-08	7.84093e-07	9.08283e-07	1.49808e-08	2.83309e-07	4.22349e-08	3.75245e-09	1.30508e-06	9.68749e-07
3	16	HFHS L	15	5.03759e-09	1.16809e-06	4.41791e-08	5.30565e-06	1.00734e-07	1.09724e-06	1.0674e-06	1.58043e-08	2.96002e-07	2.368e-08	3.48739e-09	1.30266e-06	1.1883e-06
3	37	chow ad lib	3	1.11347e-08	1.89021e-06	1.20894e-08	5.10923e-06	3.54968e-08	1.20528e-06	8.19947e-07	1.52504e-08	1.59979e-07	1.37831e-08	2.95684e-09	1.61204e-06	9.99519e-07
3	2	chow L	0	1.93219e-08	3.03307e-06	5.81679e-08	5.20789e-06	2.73799e-08	1.34471e-06	6.50123e-07	3.15543e-08	3.82098e-07	9.41746e-08	2.257e-09	1.25561e-06	9.62454e-07
3	13	chow ad lib	21	2.36829e-08	2.7692e-06	2.73342e-08	4.80497e-06	6.86118e-08	1.49114e-06	1.15847e-06	3.10755e-08	2.96675e-07	9.30979e-08	2.56919e-09	1.41966e-06	1.21526e-06
3	15	chow ad lib	15	9.78945e-09	2.34916e-06	1.24287e-08	4.14075e-06	2.38991e-08	1.17593e-06	7.95932e-07	2.5745e-08	5.43405e-07	1.35999e-07	3.07337e-09	1.33635e-06	9.62161e-07
3	28	HFHS L	18	6.72082e-09	1.66783e-06	4.78579e-08	xxx1,98265122894489E-06	1.06501e-07	1.04358e-06	1.37359e-06	2.14216e-08	1.14509e-07	2.48522e-08	2.3777e-09	1.08323e-06	9.69844e-07
3	29	HFHS L	9	1.39564e-08	2.50543e-06	4.44908e-08	4.45882e-06	2.70151e-07	1.98301e-06	2.52187e-06	2.11452e-08	3.01138e-07	3.87519e-08	2.88872e-09	1.5131e-06	1.23317e-06
3	23	chow ad lib	6	1.09044e-08	2.22587e-06	1.8387e-08	3.97845e-06	3.21256e-08	1.33503e-06	1.06944e-06	1.39712e-08	1.83052e-07	2.28073e-08	2.0784e-09	1.29883e-06	9.33706e-07
3	32	HFHS L	12	1.18288e-08	1.77476e-06	3.42815e-08	3.03355e-06	1.2368e-07	1.24885e-06	1.67075e-06	1.51826e-08	3.01399e-07	2.801e-08	1.90965e-09	1.31739e-06	1.26537e-06
3	53	chow L	9	1.59215e-08	2.93322e-06	2.37523e-08	5.77475e-06	1.09338e-07	1.84589e-06	8.80846e-07	1.97192e-08	3.22557e-07	6.78146e-08	2.54887e-09	1.55015e-06	1.48938e-06
3	38	HFHS ad lib	3	1.93238e-08	2.36498e-06	5.03327e-08	5.90508e-06	6.70698e-08	1.36321e-06	1.38823e-06	2.0172e-08	1.58718e-07	2.455e-08	3.84093e-09	1.80712e-06	1.56805e-06
3	45	chow L	9	2.1457e-08	2.82435e-06	2.22947e-08	3.97605e-06	9.60046e-08	1.23265e-06	5.92171e-07	1.77683e-08	2.5988e-07	6.67312e-08	2.22484e-09	1.22549e-06	9.7504e-07
3	5	chow L	12	1.8871e-08	4.303e-06	2.24465e-08	6.08201e-06	8.4489e-08	1.4938e-06	xxx1,08830875692882E-06	1.92777e-08	4.07338e-07	4.99953e-08	5.53347e-09	1.79896e-06	1.88318e-06
3	9	HF L	3	2.99101e-08	3.91241e-06	6.78687e-08	4.10523e-06	1.54377e-07	2.13574e-06	3.52974e-06	2.8781e-08	6.46892e-07	6.65813e-08	4.80471e-09	1.46175e-06	1.21068e-06
3	10	chow L	0	1.61823e-08	4.66385e-06	8.07629e-08	8.86596e-06	6.58594e-08	1.66499e-06	7.98196e-07	3.00853e-08	4.04095e-07	6.7287e-08	5.7727e-09	1.75763e-06	1.29387e-06
3	4	HF L	15	5.50733e-09	3.51621e-06	3.23991e-08	1.26434e-06	5.89636e-08	9.80541e-07	1.867e-06	2.2782e-08	2.31103e-07	3.0141e-08	3.65207e-09	1.54508e-06	1.43971e-06
3	8	HF L	21	2.35271e-08	3.40556e-06	9.35513e-08	3.51598e-06	2.02637e-07	1.89774e-06	2.80608e-06	3.86918e-08	3.07898e-07	7.83314e-08	2.93328e-09	1.28101e-06	1.10304e-06
3	21	chow ad lib	18	1.81067e-08	2.73956e-06	xxx1,66935715571735E-08	3.42105e-06	3.63581e-08	1.28157e-06	1.00345e-06	xxx2,80298624717472E-08	4.65295e-07	9.76458e-08	3.09039e-09	1.36774e-06	1.20168e-06
3	41	HF L	9	7.90985e-09	3.14299e-06	4.13886e-08	3.32467e-06	1.71655e-07	1.37037e-06	2.677e-06	1.93573e-08	3.32296e-07	3.16435e-08	2.35327e-09	1.36335e-06	1.40855e-06
3	6	HF L	6	3.53972e-08	3.05614e-06	4.93552e-08	4.06577e-06	2.3094e-07	1.58686e-06	2.58819e-06	3.65494e-08	3.15306e-07	5.05824e-08	3.93775e-09	1.6539e-06	1.36082e-06
3	26	HFHS ad lib	12	4.80699e-09	2.01919e-06	4.6827e-08	3.51261e-06	8.41703e-08	1.24665e-06	7.84425e-07	2.56645e-08	4.02081e-07	5.75146e-08	3.31921e-09	1.34289e-06	1.28293e-06
3	36	chow L	18	1.44139e-08	3.76012e-06	6.1646e-08	4.75802e-06	5.63129e-08	1.52789e-06	6.04751e-07	2.64619e-08	2.21843e-07	2.26086e-08	2.32817e-09	1.65259e-06	1.55188e-06
3	30	HFHS L	12	1.90747e-08	2.84074e-06	2.55385e-08	3.2513e-06	9.64017e-08	9.89576e-07	1.71196e-06	1.10228e-08	1.8643e-07	1.86715e-08	2.86845e-09	1.13318e-06	1.10021e-06
3	47	HFHS ad lib	18	1.27631e-08	1.78197e-06	5.08167e-08	4.84283e-06	1.14231e-07	1.06085e-06	7.23912e-07	1.29325e-08	3.23503e-07	8.52775e-08	4.01985e-09	1.57195e-06	1.42266e-06
3	43	chow L	6	3.07296e-08	3.64911e-06	3.74835e-08	6.85104e-06	1.11224e-07	1.82312e-06	5.29479e-07	3.6129e-08	6.75419e-07	8.66367e-08	3.50445e-09	1.62074e-06	1.46042e-06
3	42	chow L	18	2.34779e-08	4.31866e-06	7.42697e-08	6.74094e-06	5.15148e-08	1.78097e-06	1.23517e-06	3.00999e-08	3.45447e-07	2.19605e-08	3.43303e-09	1.69584e-06	1.62386e-06
3	52	chow L	21	2.26942e-08	4.43755e-06	5.93432e-08	3.69258e-06	3.83158e-08	1.94872e-06	1.17088e-06	3.48516e-08	3.82561e-07	5.66467e-08	3.94952e-09	1.50529e-06	1.53329e-06
3	22	chow ad lib	0	5.27619e-08	3.89059e-06	1.33809e-08	1.58295e-06	2.13397e-08	1.08315e-06	1.41499e-06	2.38145e-08	4.3764e-07	2.60982e-08	5.03163e-09	1.79446e-06	1.67542e-06
3	25	HFHS L	15	1.67539e-08	2.61696e-06	4.25003e-08	3.9911e-06	1.08852e-07	1.76266e-06	2.30335e-06	2.04337e-08	2.65687e-07	2.09901e-08	2.57027e-09	1.36529e-06	1.36064e-06
4	6	HF D	9	1.57979e-08	3.34506e-06	6.60788e-08	3.37919e-06	5.74204e-08	1.47103e-06	2.98229e-06	1.55168e-08	1.73628e-07	2.76285e-08	1.94714e-09	1.20382e-06	9.94673e-07
4	47	HF D	6	2.11253e-08	2.51118e-06	4.29859e-08	3.83972e-06	8.83667e-08	1.5526e-06	2.58071e-06	1.65535e-08	1.84304e-07	1.37137e-08	2.38697e-09	1.41353e-06	1.20011e-06
4	30	chow D	12	1.57388e-08	3.24316e-06	6.04421e-08	5.41253e-06	1.68517e-08	2.1072e-06	1.46067e-06	2.97058e-08	3.40964e-07	5.49049e-08	3.12019e-09	1.49959e-06	1.19196e-06
4	11	HF D	9	2.32069e-08	3.47297e-06	7.17978e-08	3.99023e-06	1.01897e-07	1.84062e-06	3.80276e-06	2.89853e-08	3.10208e-07	6.14718e-08	3.77432e-09	1.52262e-06	1.33768e-06
4	36	chow D	6	1.92768e-08	2.19324e-06	2.67627e-08	3.8346e-06	2.03014e-08	1.39097e-06	9.11019e-07	1.75393e-08	1.66519e-07	1.61443e-08	2.17684e-09	1.31253e-06	1.1022e-06
4	21	HFHS D	3	1.62318e-08	3.14191e-06	7.97745e-08	4.35048e-06	1.34638e-07	2.03005e-06	2.88163e-06	3.09031e-08	2.72016e-07	1.72385e-08	3.24098e-09	1.50761e-06	1.433e-06
4	16	HF D	3	2.05802e-08	3.09889e-06	6.84616e-08	4.55245e-06	1.45633e-07	1.98646e-06	2.8913e-06	2.33158e-08	2.63509e-07	1.73525e-08	3.17953e-09	1.57761e-06	1.37029e-06
4	42	chow D	12	2.06891e-08	3.93224e-06	5.20679e-08	5.67765e-06	4.19611e-08	1.50534e-06	1.83198e-06	3.67732e-08	6.52595e-07	9.98644e-08	6.35242e-09	1.27121e-06	9.14669e-07
4	15	chow ad lib	9	2.66615e-08	3.82896e-06	2.93864e-08	5.29518e-06	2.49354e-08	1.64085e-06	1.19327e-06	2.49187e-08	4.88866e-07	5.12675e-08	5.10113e-09	1.94403e-06	1.15646e-06
4	2	HFHS ad lib	6	3.28311e-08	3.36408e-06	7.92011e-08	4.92718e-06	1.28218e-07	1.32689e-06	2.04418e-06	1.9417e-08	2.2059e-07	3.04404e-08	2.81163e-09	1.43631e-06	1.06932e-06
4	31	HFHS D	6	2.81065e-08	2.90806e-06	6.65841e-08	3.91837e-06	9.87293e-08	1.5261e-06	1.69589e-06	1.46772e-08	2.50255e-07	2.06253e-08	2.28697e-09	1.36711e-06	1.075e-06
4	22	HFHS D	9	3.07818e-08	2.72597e-06	6.17557e-08	3.48443e-06	8.32374e-08	1.02438e-06	2.03831e-06	1.80778e-08	2.91307e-07	4.69593e-08	2.11365e-09	1.10263e-06	1.01411e-06
4	41	chow D	9	1.83329e-08	4.12503e-06	4.91042e-08	5.23624e-06	1.92663e-08	1.03473e-06	1.67138e-06	2.09146e-08	2.17168e-07	4.51807e-08	3.35123e-09	1.58559e-06	1.04071e-06
4	12	HF D	12	1.17537e-08	2.46039e-06	4.80581e-08	2.63369e-06	4.4827e-08	1.34418e-06	2.30479e-06	2.2984e-08	3.10237e-07	7.05547e-08	2.03822e-09	1.0662e-06	8.72614e-07
4	23	HFHS D	15	3.48078e-08	3.72346e-06	5.70871e-08	3.54932e-06	1.93082e-07	1.81261e-06	2.68835e-06	3.66947e-08	8.61502e-07	1.43226e-07	4.31622e-09	1.26994e-06	1.15445e-06
4	32	HFHS D	9	8.17005e-09	2.45988e-06	5.43604e-08	3.1121e-06	7.08181e-08	1.12623e-06	1.66188e-06	2.01696e-08	1.8242e-07	2.89869e-08	2.28615e-09	1.24262e-06	1.11001e-06
4	19	HFHS ad lib	3	8.15711e-09	2.38164e-06	2.95213e-08	4.0736e-06	9.64841e-08	1.61806e-06	1.82487e-06	2.35992e-08	1.63505e-07	1.91748e-08	2.60029e-09	1.71908e-06	1.41167e-06
4	18	HF D	9	6.24829e-08	3.7123e-06	6.37988e-08	3.05978e-06	1.74604e-07	1.82663e-06	3.27773e-06	2.60678e-08	2.35591e-07	5.0411e-08	3.48572e-09	1.44963e-06	1.00287e-06
4	50	HFHS ad lib	9	9.33499e-09	2.04263e-06	3.19428e-08	3.14894e-06	5.53889e-08	1.13189e-06	1.40315e-06	1.19875e-08	1.35563e-07	1.41581e-08	2.63847e-09	1.13506e-06	9.44543e-07
4	53	HFHS D	12	3.87386e-08	2.60287e-06	6.08816e-08	5.60682e-06	1.20534e-07	1.66167e-06	1.99458e-06	3.00367e-08	5.39329e-07	8.62527e-08	3.78669e-09	1.33499e-06	9.60842e-07
4	10	HF D	12	1.69571e-08	4.81825e-06	1.02293e-07	5.36766e-06	9.22915e-08	1.4671e-06	3.10347e-06	3.1943e-08	3.11088e-07	9.47731e-08	3.50886e-09	1.40565e-06	1.02462e-06
4	7	HF D	12	2.0722e-08	2.69515e-06	3.85652e-08	3.1931e-06	7.2844e-08	1.42723e-06	1.91756e-06	2.64992e-08	1.26413e-07	4.85186e-08	1.87382e-09	1.12368e-06	7.50474e-07
4	8	HF D	15	2.04485e-08	4.44281e-06	8.11094e-08	6.22486e-06	1.30234e-07	1.99732e-06	4.35443e-06	3.76344e-08	6.23134e-07	1.36204e-07	3.85517e-09	1.68175e-06	1.07085e-06
4	51	HFHS D	6	2.20468e-08	2.47448e-06	6.19825e-08	6.77085e-06	1.61923e-07	1.62135e-06	1.27063e-06	2.24752e-08	1.85808e-07	2.32288e-08	4.70425e-09	1.83452e-06	1.23354e-06
4	39	HFHS D	12	1.0483e-08	3.44429e-06	6.40527e-08	4.53636e-06	5.48211e-08	1.11398e-06	1.90001e-06	2.48173e-08	3.35366e-07	6.6743e-08	4.00108e-09	1.60709e-06	1.2575e-06
4	43	chow D	15	2.57912e-08	2.69069e-06	1.73666e-08	4.88098e-06	3.50654e-08	1.57569e-06	1.11054e-06	4.44535e-08	7.23079e-07	1.59183e-07	3.72708e-09	1.66087e-06	1.11422e-06
4	26	HF D	6	1.56494e-08	3.60958e-06	4.36753e-08	3.30884e-06	8.19531e-08	1.38956e-06	2.32888e-06	2.10065e-08	1.2166e-07	1.19377e-08	2.02427e-09	1.28811e-06	1.13904e-06
4	35	HF D	6	2.63874e-08	3.11919e-06	7.92983e-08	4.87438e-06	1.44959e-07	1.58334e-06	3.17069e-06	2.26316e-08	1.82609e-07	1.80618e-08	2.73683e-09	1.71361e-06	1.16216e-06
4	5	HF D	3	2.31069e-08	2.47486e-06	4.53995e-08	2.63813e-06	1.2056e-07	1.1505e-06	2.47612e-06	1.82053e-08	2.27921e-07	1.04468e-08	1.90838e-09	1.00183e-06	8.94542e-07
4	25	HFHS D	21	1.29407e-08	1.83814e-06	3.60888e-08	3.57372e-06	1.0919e-07	1.23512e-06	1.72433e-06	2.1173e-08	1.86083e-07	5.60437e-08	2.43911e-09	1.24105e-06	1.28781e-06
4	49	HF D	18	1.98447e-08	2.16422e-06	5.63379e-08	3.03535e-06	1.07785e-07	1.27587e-06	2.35689e-06	2.71813e-08	1.9294e-07	6.72846e-08	2.57744e-09	1.04628e-06	1.03699e-06
4	3	HFHS ad lib	21	2.14566e-08	3.57759e-06	8.65942e-08	6.35588e-06	1.69209e-07	7.47317e-07	2.65322e-06	2.22227e-08	3.09579e-07	2.31559e-08	3.75448e-09	2.26458e-06	1.90894e-06
4	34	HFHS D	21	1.99707e-08	1.66055e-06	3.29707e-08	4.02301e-06	9.58539e-08	9.71481e-07	1.55742e-06	1.55499e-08	1.52936e-07	xxx2,78693513044797E-08	2.69071e-09	1.03532e-06	9.12372e-07
4	54	chow ad lib	18	1.55859e-08	2.009e-06	3.00699e-08	4.4193e-06	2.58179e-08	8.21332e-07	7.46084e-07	2.07007e-08	4.83528e-07	4.75986e-08	2.90872e-09	1.37897e-06	1.00246e-06
4	20	chow D	21	1.36933e-08	6.13238e-07	1.66927e-08	2.1754e-06	2.96772e-08	xxx5,55785928231632E-07	3.64099e-07	1.5749e-08	2.5046e-07	5.08448e-08	1.267e-09	8.75348e-07	8.79735e-07
4	1	HFHS ad lib	3	8.8462e-09	1.04643e-06	2.97714e-08	3.5838e-06	5.26176e-08	6.26598e-07	6.72893e-07	1.19892e-08	1.77633e-07	5.73951e-09	1.72897e-09	1.21908e-06	8.75528e-07
4	9	chow D	3	2.62358e-08	2.06694e-06	2.86139e-08	3.14815e-06	3.85147e-08	xxx5,24691227811187E-09	xxx2,85575365907476E-10	xxx-999	1.82502e-07	1.0604e-08	2.34369e-09	1.13731e-06	9.21723e-07
4	55	HFHS D	15	4.85609e-09	8.29324e-07	3.30593e-08	1.23669e-06	5.68263e-08	9.2172e-07	1.10196e-06	2.22594e-08	1.42978e-07	8.60594e-08	7.79835e-10	1.02408e-06	1.10093e-06
4	27	HF D	21	3.11661e-08	2.56711e-06	7.67264e-08	4.32173e-06	1.2453e-07	9.13669e-07	1.43467e-06	1.27624e-08	3.34657e-07	3.96759e-08	2.29362e-09	1.68956e-06	1.79451e-06
4	13	HF D	15	1.4448e-08	2.29022e-06	5.81057e-08	3.83314e-06	1.07003e-07	1.25313e-06	2.57264e-06	3.22098e-08	4.52067e-07	8.51709e-08	3.45708e-09	1.23723e-06	9.21902e-07
4	48	chow D	21	2.2995e-08	2.3425e-06	5.82414e-08	3.91452e-06	3.23421e-08	1.16157e-06	1.03349e-06	2.20792e-08	3.77175e-07	5.28225e-08	2.45073e-09	1.31587e-06	1.05548e-06
4	45	chow D	0	5.38486e-09	8.29297e-07	9.99472e-09	2.09303e-06	1.47993e-08	6.35416e-07	4.81857e-07	8.66704e-09	9.39901e-08	8.98919e-09	9.71143e-10	7.0336e-07	5.9167e-07
4	52	chow D	0	1.40091e-08	2.2457e-06	3.1099e-08	5.07175e-06	4.03728e-08	1.07055e-06	7.27048e-07	1.64811e-08	2.10048e-07	1.97517e-08	2.4277e-09	1.26345e-06	9.32193e-07
4	38	chow D	18	3.1142e-08	2.14436e-06	4.01838e-08	4.22933e-06	2.39608e-08	1.14517e-06	7.76687e-07	3.39072e-08	6.41961e-07	1.0379e-07	3.66821e-09	1.51717e-06	1.14627e-06
4	29	HFHS D	15	2.11164e-08	2.30148e-06	6.67135e-08	4.09222e-06	1.41241e-07	1.46903e-06	2.96513e-06	3.21938e-08	3.84082e-07	9.38385e-08	4.96037e-09	1.35262e-06	1.20126e-06
4	17	HF D	0	xxx1,30909525053173E-08	1.28281e-06	4.11812e-08	2.73159e-06	4.86914e-08	8.46875e-07	1.34905e-06	1.17509e-08	2.10812e-07	1.50017e-08	2.60291e-09	1.20699e-06	8.94626e-07
4	33	HFHS D	0	1.33289e-08	xx1,38142901065897E-06	4.15517e-08	4.93934e-06	6.02982e-08	xxx1,10664603756878E-06	8.30512e-07	1.53369e-08	1.09476e-07	1.73288e-08	2.32065e-09	1.22869e-06	8.72558e-07
4	14	HF D	18	2.21622e-08	2.49833e-06	9.98853e-08	5.2102e-06	1.11286e-07	1.35811e-06	2.32379e-06	3.29622e-08	4.08831e-07	8.29152e-08	3.16113e-09	1.82787e-06	1.54014e-06
4	28	HF D	21	1.47557e-08	2.0184e-06	7.36284e-08	3.37632e-06	9.87228e-08	1.21546e-06	1.95854e-06	2.12305e-08	2.49676e-07	4.16648e-08	1.74919e-09	1.3041e-06	1.08956e-06
4	24	HFHS D	18	2.32683e-08	2.10373e-06	9.68381e-08	3.76549e-06	1.63814e-07	1.35635e-06	2.20111e-06	3.38664e-08	3.65223e-07	6.10761e-08	3.51858e-09	1.26348e-06	9.09046e-07
4	44	chow D	15	2.76198e-08	2.22179e-06	4.04068e-08	3.30281e-06	1.70566e-08	1.05719e-06	9.76574e-07	3.49716e-08	3.80894e-07	9.66382e-08	3.47074e-09	1.75012e-06	1.08233e-06
4	46	chow D	18	1.85112e-08	2.92994e-06	3.74861e-08	5.12746e-06	5.03592e-08	1.12744e-06	1.43317e-06	3.53237e-08	7.43171e-07	9.12056e-08	3.93508e-09	1.59387e-06	1.21827e-06
4	4	HFHS ad lib	0	2.37318e-08	2.38416e-06	3.81709e-08	4.4176e-06	4.02473e-08	9.45402e-07	1.29844e-06	3.98388e-08	5.59571e-07	7.6202e-08	2.61484e-09	1.59387e-06	9.2781e-07
4	40	chow ad lib	15	1.34608e-08	1.95585e-06	6.69814e-08	3.23577e-06	1.37448e-07	5.47242e-07	1.41939e-06	1.54983e-08	2.50348e-07	1.43593e-08	2.54888e-09	1.67187e-06	1.2537e-06
4	37	chow D	18	1.84919e-08	2.63963e-06	4.43579e-08	7.14088e-06	5.85769e-08	1.42923e-06	9.42854e-07	3.46447e-08	7.58219e-07	1.04749e-07	3.65282e-09	1.77031e-06	1.4084e-06
3	55	HF L	0	1.15655e-08	2.92159e-06	6.9698e-08	2.89665e-06	8.64377e-08	9.97148e-07	2.05738e-06	1.7248e-08	1.35713e-07	2.14091e-08	4.09154e-09	1.3152e-06	1.11173e-06
5	25	HFHS L	9	7.23245e-09	2.51781e-06	4.98312e-08	4.44699e-06	1.0223e-07	1.25671e-06	1.80212e-06	xxx1,92157656597659E-08	1.79693e-07	2.79245e-08	3.43157e-09	1.62108e-06	1.49871e-06
5	10	chow L	21	2.24451e-08	2.43192e-06	3.76537e-08	4.39444e-06	2.55325e-08	6.74444e-07	4.24495e-07	2.86513e-08	1.86859e-07	3.15329e-08	1.69129e-09	1.38589e-06	9.84785e-07
5	51	chow D	6	9.63058e-09	1.93254e-06	2.76007e-08	4.96412e-06	1.81325e-08	xxx-999	1.03575e-06	1.42278e-08	2.14096e-07	1.17793e-08	2.76931e-09	1.79018e-06	1.28529e-06
5	15	chow L	3	xxx1,38184092648576E-08	3.04466e-06	3.92555e-08	5.74958e-06	6.65719e-08	1.06532e-06	1.22683e-06	2.18409e-08	5.29401e-07	5.20555e-08	4.03003e-09	1.54227e-06	1.12578e-06
5	41	chow L	18	1.76089e-08	2.5284e-06	7.5716e-08	4.0189e-06	1.3391e-08	9.09871e-07	7.86258e-07	2.32035e-08	1.60915e-07	2.30088e-08	2.72794e-09	1.40021e-06	1.28763e-06
5	48	HFHS D	12	2.3689e-08	2.76455e-06	1.24877e-07	4.53525e-06	1.05848e-07	9.80038e-07	2.40038e-06	3.37103e-08	6.88772e-07	6.83203e-08	2.69817e-09	1.58853e-06	1.15327e-06
5	46	chow D	6	1.68844e-08	2.32827e-06	4.85089e-08	3.29013e-06	xxx-999	6.6685e-07	9.83938e-07	1.49137e-08	1.55651e-07	1.20262e-08	2.17726e-09	1.38822e-06	1.08651e-06
5	35	HF L	3	1.0996e-08	3.25182e-06	7.10611e-08	2.80308e-06	1.64238e-07	1.37916e-06	3.43153e-06	1.82577e-08	5.06611e-07	4.82109e-08	2.83417e-09	1.57043e-06	1.39899e-06
5	8	HFHS L	18	1.16625e-08	2.25291e-06	7.94379e-08	2.89842e-06	8.71214e-08	1.01939e-06	2.54668e-06	2.61987e-08	2.86215e-07	2.70985e-08	1.70857e-09	1.57072e-06	1.29785e-06
5	9	HF L	0	1.98741e-08	2.82118e-06	1.04503e-07	3.1269e-06	1.94824e-07	1.08886e-06	3.61579e-06	3.3182e-08	4.98846e-07	6.27531e-08	3.58966e-09	1.59801e-06	1.26314e-06
5	36	chow ad lib	18	1.94787e-08	2.64012e-06	2.78529e-08	4.0817e-06	3.87807e-08	9.93109e-07	1.28192e-06	3.44185e-08	5.25879e-07	5.75811e-08	3.65761e-09	1.81731e-06	1.4813e-06
5	52	chow D	9	1.50636e-08	2.7547e-06	3.66396e-08	5.10845e-06	1.69153e-08	7.81241e-07	8.91384e-07	1.68369e-08	1.96943e-07	2.02376e-08	2.69809e-09	1.6865e-06	1.31299e-06
5	34	HFHS L	3	1.28926e-08	3.31995e-06	5.27337e-08	2.20773e-06	2.49764e-07	1.53619e-06	3.36427e-06	2.30659e-08	3.06239e-07	4.40007e-08	4.81919e-09	1.4998e-06	1.68754e-06
5	42	HFHS L	21	1.78697e-08	2.25614e-06	1.15225e-07	3.67122e-06	6.68472e-08	1.04177e-06	2.36097e-06	xxx4,20125483150433E-08	2.42936e-07	6.1175e-08	3.60046e-09	1.75685e-06	1.52825e-06
5	3	HFHS ad lib	21	1.44172e-08	2.56212e-06	8.94229e-08	5.22612e-06	1.80248e-07	1.36021e-06	2.09378e-06	2.95991e-08	4.49613e-07	5.40345e-08	3.17138e-09	2.06147e-06	1.61334e-06
5	49	HFHS D	9	1.29975e-08	2.93025e-06	8.8989e-08	4.15583e-06	5.26691e-08	xxx5,15805553967648E-08	xxx1,08818063314805E-08	xxx4,63590134719796E-12	2.71073e-07	2.67732e-08	3.3039e-09	1.64496e-06	1.51876e-06
5	12	HF L	18	3.33843e-08	5.87052e-06	1.19842e-07	5.00726e-06	2.2025e-07	xxx0,0000022770172132913	5.39359e-06	3.23907e-08	5.78474e-07	4.52627e-08	4.81873e-09	2.3383e-06	2.50741e-06
5	32	chow L	21	1.84871e-08	2.02235e-06	4.98409e-08	4.43234e-06	1.4823e-08	6.7482e-07	1.04084e-06	1.93533e-08	2.5341e-07	2.54641e-08	2.16503e-09	1.65028e-06	1.22345e-06
5	20	HFHS ad lib	6	1.95242e-08	3.82557e-06	xxx7,15633190504371E-08	5.98589e-06	1.79435e-07	1.59273e-06	2.64138e-06	3.08666e-08	3.84732e-07	2.55141e-08	5.0502e-09	2.19311e-06	2.17714e-06
5	27	HFHS L	6	1.00495e-08	2.05088e-06	5.81016e-08	2.85106e-06	1.35164e-07	1.00161e-06	2.49042e-06	2.07872e-08	1.50874e-07	5.57481e-08	2.44682e-09	1.46698e-06	1.23482e-06
5	14	HF L	9	1.25469e-08	2.66608e-06	7.1392e-08	3.09029e-06	1.46205e-07	1.38644e-06	3.3236e-06	2.1499e-08	3.23214e-07	4.05427e-08	4.18212e-09	1.62085e-06	1.37032e-06
5	29	HFHS ad lib	3	2.06719e-08	2.14746e-06	5.17107e-08	4.37087e-06	1.03781e-07	9.0671e-07	1.19446e-06	2.14805e-08	1.77141e-07	2.03553e-08	2.54956e-09	1.52331e-06	1.37021e-06
5	11	HF L	6	1.38188e-08	2.92796e-06	7.86284e-08	2.89928e-06	1.70675e-07	1.01203e-06	3.0355e-06	2.44308e-08	3.51214e-07	4.57834e-08	2.81028e-09	2.04182e-06	1.69942e-06
5	43	chow ad lib	6	1.17851e-08	2.59268e-06	2.74691e-08	3.751e-06	2.66018e-08	5.61283e-07	8.17157e-07	1.29608e-08	1.84494e-07	1.81994e-08	2.26612e-09	1.73759e-06	1.13674e-06
5	19	HFHS L	9	1.48413e-08	2.12724e-06	5.23059e-08	3.52234e-06	1.01904e-07	9.1059e-07	1.91663e-06	1.42421e-08	1.19402e-07	2.20418e-08	2.4339e-09	1.80505e-06	1.58634e-06
5	21	chow L	9	1.91303e-08	3.43841e-06	3.68408e-08	6.64649e-06	7.33445e-08	1.36382e-06	1.5756e-06	2.2885e-08	3.57568e-07	4.50728e-08	4.28216e-09	1.77682e-06	1.53694e-06
5	38	HF L	18	2.52541e-08	3.26266e-06	1.41309e-07	3.30611e-06	1.01791e-07	1.10024e-06	3.09751e-06	3.13849e-08	2.03644e-07	4.1268e-08	2.30911e-09	1.25997e-06	1.28629e-06
5	17	chow ad lib	18	1.76459e-08	2.84284e-06	5.49559e-08	7.61218e-06	6.02049e-08	1.16195e-06	8.21096e-07	3.18578e-08	3.53371e-07	9.93465e-08	3.58355e-09	2.40554e-06	1.50048e-06
5	40	HF L	0	1.14775e-08	3.13511e-06	1.01219e-07	2.12643e-06	3.65872e-08	1.0697e-06	2.32617e-06	4.34864e-08	1.54496e-07	1.18701e-07	3.01775e-09	1.45594e-06	1.31862e-06
5	23	chow L	6	1.89054e-08	2.76983e-06	5.79237e-08	4.91691e-06	5.74801e-08	1.23842e-06	1.46973e-06	3.99999e-08	3.86228e-07	1.12395e-07	2.76427e-09	1.84279e-06	1.53265e-06
5	39	HF L	21	3.22939e-08	3.60219e-06	1.78677e-07	4.39485e-06	1.37817e-07	1.5405e-06	4.37256e-06	3.59305e-08	2.87834e-07	7.26433e-08	3.72164e-09	1.85561e-06	1.61953e-06
5	13	HF L	21	2.71196e-08	2.80288e-06	1.3731e-07	3.73152e-06	1.89576e-07	1.11673e-06	3.38464e-06	4.13094e-08	2.54118e-07	8.60742e-08	2.98242e-09	1.41521e-06	1.30048e-06
5	26	HFHS L	18	4.18994e-08	1.97029e-06	9.61185e-08	3.23205e-06	1.08125e-07	1.16422e-06	xxx2,13555118648339E-06	2.99458e-08	1.69008e-07	3.40521e-08	1.22458e-09	1.47568e-06	1.30563e-06
5	18	chow ad lib	0	2.0177e-08	2.42235e-06	4.39865e-08	6.09802e-06	5.13698e-08	8.85361e-07	7.3645e-07	2.26972e-08	2.89501e-07	3.73054e-08	1.96978e-09	1.78267e-06	1.2184e-06
5	30	HF L	12	1.88718e-08	2.30186e-06	1.03501e-07	4.60333e-06	1.03167e-07	9.30436e-07	2.67512e-06	1.82479e-08	2.48913e-07	2.88688e-08	2.75598e-09	1.77052e-06	1.45404e-06
5	5	HF L	9	1.24229e-08	2.54607e-06	5.72328e-08	2.62547e-06	2.09653e-07	8.81603e-07	2.54385e-06	1.63156e-08	1.96285e-07	2.9179e-08	2.48597e-09	1.8269e-06	1.49167e-06
5	55	HF D	0	1.52883e-08	2.24462e-06	5.92082e-08	3.42873e-06	8.17801e-08	1.06781e-06	2.54305e-06	2.6383e-08	1.62547e-07	2.46805e-08	1.91354e-09	1.52199e-06	1.31862e-06
5	54	chow D	12	2.11889e-08	3.01733e-06	5.82209e-08	4.62011e-06	1.67001e-08	1.11101e-06	1.32153e-06	2.16598e-08	3.59332e-07	7.43521e-08	4.02826e-09	1.3101e-06	9.32613e-07
5	31	chow L	12	2.12703e-08	1.60054e-06	2.71588e-08	4.8818e-06	3.9739e-08	9.72439e-07	7.07771e-07	9.06145e-09	1.42536e-07	1.85695e-08	3.56651e-09	1.44862e-06	1.19455e-06
5	56	HF D	12	4.8824e-08	2.94559e-06	1.00538e-07	3.2114e-06	5.26683e-08	1.03839e-06	2.41996e-06	3.3311e-08	4.24343e-07	1.01794e-07	3.39625e-09	1.53996e-06	1.14207e-06
5	16	chow ad lib	9	7.79452e-09	2.50533e-06	2.08262e-08	3.18373e-06	1.95811e-08	8.83149e-07	1.1859e-06	1.36999e-08	2.44581e-07	2.58082e-08	3.1458e-09	1.54426e-06	9.52294e-07
5	53	chow D	9	1.73049e-08	2.11304e-06	5.88256e-08	4.50497e-06	2.11449e-08	6.74173e-07	9.21104e-07	1.1417e-08	1.6663e-07	2.50973e-08	2.48041e-09	1.28169e-06	9.07562e-07
5	50	HFHS D	18	8.16316e-09	2.31339e-06	4.42206e-08	3.3126e-06	7.59334e-08	1.13966e-06	2.11666e-06	2.36574e-08	2.07937e-07	6.50947e-08	2.98933e-09	1.44947e-06	1.1582e-06
5	7	HFHS L	12	1.46247e-08	2.35675e-06	8.30589e-08	3.81068e-06	1.53019e-07	9.07935e-07	2.97088e-06	2.0849e-08	2.03989e-07	3.16257e-08	2.89109e-09	1.67393e-06	1.18847e-06
5	57	HF D	21	1.86594e-08	2.57967e-06	5.99166e-08	4.22183e-06	xxx2,24615672271314E-06	1.08035e-06	1.71509e-06	2.4713e-08	4.46683e-07	5.61366e-08	2.20148e-09	1.55283e-06	1.00393e-06
5	6	HFHS L	6	2.37381e-08	2.44984e-06	6.52242e-08	3.11146e-06	1.47351e-07	1.00963e-06	2.33109e-06	1.77588e-08	2.76971e-07	3.57517e-08	1.24879e-09	1.46959e-06	1.34284e-06
5	22	chow L	15	1.68262e-08	1.79131e-06	3.68026e-08	3.16789e-06	1.80734e-08	6.93629e-07	8.95973e-07	1.07674e-08	1.26471e-07	1.49239e-08	2.30602e-09	1.38567e-06	9.6357e-07
5	4	HFHS ad lib	0	2.2956e-08	2.14103e-06	5.90835e-08	4.08983e-06	1.44191e-07	xxx3,63215279415198E-08	1.3987e-06	1.87104e-08	xxx1,21915213386039E-07	xxx8,68567348079018E-09	2.8594e-09	1.31493e-06	9.23901e-07
5	37	HF L	15	1.90012e-08	2.10179e-06	8.55403e-08	2.13926e-06	1.13742e-07	6.82347e-07	1.82992e-06	1.95114e-08	1.35009e-07	3.47374e-08	1.74092e-09	1.17177e-06	8.75879e-07
5	45	chow D	3	2.08286e-08	1.98225e-06	5.51617e-08	2.58176e-06	1.98613e-08	6.78225e-07	8.0123e-07	1.83183e-08	1.43943e-07	2.13253e-08	1.65532e-09	1.17389e-06	1.05769e-06
5	44	chow D	21	2.25951e-08	1.94217e-06	3.04276e-08	4.62972e-06	2.59023e-08	8.81128e-07	9.26003e-07	2.05407e-08	1.56829e-07	4.18906e-08	2.95031e-09	1.1915e-06	9.17614e-07
5	1	chow L	6	2.87573e-08	1.90103e-06	3.33909e-08	4.63334e-06	4.65754e-08	6.89309e-07	7.67864e-07	1.89755e-08	3.11409e-07	5.19434e-08	2.18989e-09	1.32626e-06	1.11613e-06
5	33	chow L	0	1.40333e-08	3.10396e-06	7.22507e-08	5.38765e-06	1.80929e-08	1.20223e-06	1.26217e-06	3.00866e-08	4.66828e-07	1.13708e-07	3.8323e-09	1.69252e-06	1.38349e-06
5	24	chow L	0	1.49681e-08	3.39497e-06	6.54685e-08	5.5762e-06	4.20375e-08	1.11099e-06	1.33767e-06	2.57148e-08	3.4249e-07	7.5067e-08	3.4505e-09	1.27015e-06	1.13599e-06
5	47	HFHS D	18	1.92305e-08	3.0319e-06	6.33043e-08	5.06348e-06	1.20376e-07	1.20119e-06	1.61258e-06	2.55875e-08	4.73596e-07	1.1668e-07	3.07846e-09	1.58554e-06	1.25009e-06
5	2	HFHS ad lib	9	1.11132e-08	1.69342e-06	7.48278e-08	3.95422e-06	7.16755e-08	5.45821e-07	1.71711e-06	1.41435e-08	1.78547e-07	2.48248e-08	2.22977e-09	1.43537e-06	9.67662e-07
5	28	HFHS L	0	4.67463e-08	3.39133e-06	1.93879e-07	3.18517e-06	1.60423e-07	1.33879e-06	4.25256e-06	3.12463e-08	4.52164e-07	1.11946e-07	2.96936e-09	1.64514e-06	1.76667e-06
